# Supplementary material for: Exploring the Restorative Effects of Natural Environments in Virtual Reality
Source: Int J Environ Res Public Health. 2025 Apr 1;22(4):535. doi: 10.3390/ijerph22040535 (PMC12027046; doi:10.3390/ijerph22040535)
Supplement: Supplementary file 1 [file ijerph-22-00535-s001.zip]

Archive with 1 entries (1 files):
- ijerph-3500390-supplementary.pdf
